# Supplementary material for: A R2R3-MYB Transcription Factor of GmMYB62 Regulates Seed-Coat Color and Seed Size in Arabidopsis
Source: Int J Mol Sci. 2025 Apr 8;26(8):3457. doi: 10.3390/ijms26083457 (PMC12026657; doi:10.3390/ijms26083457)
Supplement: Supplementary file 1 [file ijms-26-03457-s001.zip]

Archive with 2 entries (2 files):
- Figure S1-4.docx
- Table S1.xlsx
