# Supplementary material for: A R2R3-MYB Transcription Factor of GmMYB62 Regulates Seed-Coat Color and Seed Size in Arabidopsis
Source: Int J Mol Sci. 2025 Apr 8;26(8):3457. doi: 10.3390/ijms26083457 (PMC12026657; doi:10.3390/ijms26083457)
Supplement: Supplementary file 1 [file ijms-26-03457-s001.zip › Table S1.xlsx]

## Sheet: Sheet1
Table S1: The primer pairs were used in this study
	Primer Name	Sequence	Purpose
	GmMYB62-GFP-F	ACCCCCGGGGTCGACGGATCCATGTCCACAATTGCAAAGAGAGATT	Vector construction
	GmMYB62-GFP-R	GCCCTTGCTCACCATGGATCCCATAGCATCCATGTTCCATAAAGTG	Vector construction
	GmMYB62-F	ATGTCCACAATTGCAAAGAGAGATT	Gene clone
	GmMYB62-R	CATAGCATCCATGTTCCATAAAGTG	Gene clone
	GmEF-lα-F	TGCAAAGGAGGCTGCTAACT	House-keeping gene for qPCR in soybean
	GmEF-lα-R	CAGCATCACCGTTCTTCAAA	House-keeping gene for qPCR in soybean
	AtEF-1α-F	GTCGATTCTGGAAAGTCGACC	House-keeping gene for qPCR in arabidopsis thaliana
	AtEF-1α-R	AATGTCAATGGTGATACCACGC	House-keeping gene for qPCR in arabidopsis thaliana
	qGmMYB62-F	AGGGTACAGAAACAGGCACG	qRT-PCR
	qGmMYB62-F	TCCTTTGTGGAGGAGATGATGA	qRT-PCR
	qCHS-F	ACATGCCTGGTGCTGACTAC	qRT-PCR
	qCHS-R	GTCAAGGTGGGTGTCAGAGG	qRT-PCR
	qCHI-F	TAGTCACCGGTGCGTTTGAG	qRT-PCR
	qCHI-R	AGAGGATCGATGAACCGGGA	qRT-PCR
	qF3H-F	ATAAGCCGGAAGGTTGGGTG	qRT-PCR
	qF3H-R	TCAGTGTGACGCTTGAGTCC	qRT-PCR
	qANS-F	AGCTCGAGAGCATCAACGAT	qRT-PCR
	qANS-R	GCTTTCTTGACACGCTCCATT	qRT-PCR
	qF3GT-F	ACATCGGTCCTCTCGGGTTA	qRT-PCR
	qF3GT-R	CGACCAAACAAACGGCACTT	qRT-PCR
	qUF3GT-F	TCCGTGGTTAGCCTTTGGTC	qRT-PCR
	qUF3GT-R	AAGGGACGTCGGAGTTTGTC	qRT-PCR
	q3AT-F	GAAAAATGCGTTTTGGCGGC	qRT-PCR
	q3AT-R	CGATCTCCATTTTGCAGGGC	qRT-PCR
	qUGT-F	AGGTCCTCAACACAAGATTGCT	qRT-PCR
	qUGT-R	TCGACATAACCGGTCACAAGT	qRT-PCR
	qARL-F	GTTACTTTTTATGCGTTTGG	qRT-PCR
	qARL-R	ATATTAGCCTCCTTGGACTG	qRT-PCR
	qCYCB1-F	GGAAGATGAGATTATGGAGCATGC	qRT-PCR
	qCYCB1-R	GAAGTCGTCAAGCGAAGGAAGAAG	qRT-PCR
	qEOD3-F	CCGGTTAAAGAATCGGCTTA	qRT-PCR
	qEOD3-R	TTGAGATCACTCGTCGTTGC	qRT-PCR
	qKLU-F	GAAGTTAATGGAAAAGGGTGTT	qRT-PCR
	qKLU-R	CTCTAAATATCATTTCCCAAAGAAC	qRT-PCR
	qXTH16-F	CTGCCTACTACTTGTCATCG	qRT-PCR
	qXTH16-R	TCTTAACCAAACCACCTCTT	qRT-PCR
	qELA1-F	TCCGCCGTCGCTATTTCGT	qRT-PCR
	qELA1-R	TGTTGTTGTGAGTGATGGCC	qRT-PCR
	qAP2-F	ATTCTAACGGCGGTGGTGTT	qRT-PCR
	qAP2-R	ATTCCCATCTTCCGGTACGC	qRT-PCR
	qARF2-F	TTTACCAGCAAGCGGACTTT	qRT-PCR
	qARF2-R	CTGGCTGAGGACATCCAGTT	qRT-PCR
